# Supplementary material for: Alternative Evolutionary Pathways in Paspalum Involving Allotetraploidy, Sexuality, and Varied Mating Systems
Source: Genes (Basel). 2023 May 24;14(6):1137. doi: 10.3390/genes14061137 (PMC10298031; doi:10.3390/genes14061137)
Supplement: Supplementary file 1 [file genes-14-01137-s001.zip]

Archive with 1 entries (1 files):
- genes-2409653-supplementary.pdf
